# Supplementary material for: Foldamers reveal and validate therapeutic targets associated with toxic α-synuclein self-assembly
Source: Nat Commun. 2022 Apr 27;13:2273. doi: 10.1038/s41467-022-29724-4 (PMC9046208; doi:10.1038/s41467-022-29724-4)
Supplement: Supplementary file 7 — Source Data [file 41467_2022_29724_MOESM7_ESM.xlsx]

## Sheet: Figure 1D
			Synuclein			Mean	S.D.				Synuclein+SK-129 (0.2 mole equivalent)			Mean	S.D.			Synuclein+SK-129 (1 mole equivalent)			Mean	S.D.
	Time (Hour)	Trial 1	Trial 2	Trial 3						Trial 1	Trial 2	Trial 3					Trial 1	Trial 2	Trial 3
	0.66672	35	34	35		34.6667	0.57735			34	34	34		34	0		34.9	34.9	34.8		34.8667	0.05774
	1.3335	36	35	36		35.6667	0.57735			34	34	34		34	0		35	34.8	34.8		34.8667	0.11547
	2.00022	36	34	35		35	1			35	34	34		34.3333	0.57735		35	34.8	34.9		34.9	0.1
	2.667	36	35	36		35.6667	0.57735			35	34	34		34.3333	0.57735		35	34.9	34.9		34.9333	0.05774
	3.33372	35	34	36		35	1			35	33	33		33.6667	1.1547		35	34.9	34.9		34.9333	0.05774
	4.0005	36	35	36		35.6667	0.57735			34	34	34		34	0		35.1	34.9	34.9		34.9667	0.11547
	4.66722	37	35	37		36.3333	1.1547			34	33	33		33.3333	0.57735		35.1	34.9	35		35	0.1
	5.334	37	35	36		36	1			34	33	33		33.3333	0.57735		35.2	35	34.9		35.0333	0.15275
	6.00072	37	35	36		36	1			35	33	33		33.6667	1.1547		35.2	34.9	35		35.0333	0.15275
	6.6675	37	35	37		36.3333	1.1547			36	35	34		35	1		35.2	35	35		35.0667	0.11547
	7.33422	36	36	37		36.3333	0.57735			36	32	35		34.3333	2.08167		35.2	35	35.1		35.1	0.1
	8.001	36	35	37		36	1			35	32	33.5		33.5	1.5		35.3	35.1	35.1		35.1667	0.11547
	8.66772	36	34	36		35.3333	1.1547			35	35	33		34.3333	1.1547		35.3	35.1	35		35.1333	0.15275
	9.3345	36	34	36		35.3333	1.1547			35	32	34		33.6667	1.52753		35.3	35	35		35.1	0.17321
	10.0012	36	34	36		35.3333	1.1547			34	35	35		34.6667	0.57735		35.3	35	35		35.1	0.17321
	10.668	35	34	35		34.6667	0.57735			34.5	32	32		32.8333	1.44338		35.3	35	35		35.1	0.17321
	11.3347	35	34	35		34.6667	0.57735			34	33	33		33.3333	0.57735		35.3	35	35.1		35.1333	0.15275
	12.0015	35	34	35		34.6667	0.57735			35	34	34		34.3333	0.57735		35.4	35.1	35.8		35.4333	0.35119
	12.6682	34	34	35		34.3333	0.57735			35	34	34		34.3333	0.57735		35.4	35.1	35.8		35.4333	0.35119
	13.335	35	33	35		34.3333	1.1547			36	33	33		34	1.73205		35.5	35.1	35.9		35.5	0.4
	14.0017	35	34	35		34.6667	0.57735			36	33	33		34	1.73205		35.4	35.2	36.1		35.5667	0.47258
	14.6685	35	34	34		34.3333	0.57735			36	34	34		34.6667	1.1547		35.6	35.3	36.1		35.6667	0.40415
	15.3352	35	33	35		34.3333	1.1547			36	34	34		34.6667	1.1547		35.7	35.4	36.1		35.7333	0.35119
	16.002	35	33	35		34.3333	1.1547			35	34	34		34.3333	0.57735		34.8	36.5	36.1		35.8	0.88882
	16.6687	34	33	35		34	1			36	34	34		34.6667	1.1547		36.9	35.5	36.2		36.2	0.7
	17.3354	35	33	34		34	1			36	35	35		35.3333	0.57735		35.9	35.6	36.1		35.8667	0.25166
	18.0022	34	33	34		33.6667	0.57735			36	34	34		34.6667	1.1547		36	35.6	36.1		35.9	0.26458
	18.6689	34	33	34		33.6667	0.57735			36	35	35		35.3333	0.57735		35.9	35.6	36		35.8333	0.20817
	19.3357	34	33	34		33.6667	0.57735			35.5	35	35		35.1667	0.28868		34.7	34.7	36		35.1333	0.75056
	20.0024	34	33	34		33.6667	0.57735			36	36	36		36	0		34.7	34.7	36		35.1333	0.75056
	20.6692	34	33	34		33.6667	0.57735			36	33	34		34.3333	1.52753		34.8	34.8	36		35.2	0.69282
	21.3359	34	33	34		33.6667	0.57735			36	35	35		35.3333	0.57735		34.9	34.9	35.9		35.2333	0.57735
	22.0027	34	33	34		33.6667	0.57735			35	35	35		35	0		34.9	34.9	35.9		35.2333	0.57735
	22.6694	34	32	34		33.3333	1.1547			37	35	35		35.6667	1.1547		35	34.8	36		35.2667	0.64291
	23.3362	34	33	33		33.3333	0.57735			38	35	35		36	1.73205		35	34.8	36		35.2667	0.64291
	24.0029	35	33	34		34	1			36.7	36	34		35.5667	1.40119		35	34.9	36.1		35.3333	0.66583
	24.6697	35	33	35		34.3333	1.1547			36.8	36	36		36.2667	0.46188		35	34.9	36.2		35.3667	0.72342
	25.3364	35	33	35		34.3333	1.1547			37	36	32		35	2.64575		35.1	34.9	36.2		35.4	0.7
	26.0032	35	34	35		34.6667	0.57735			38	35	35		36	1.73205		35.1	34.9	36.2		35.4	0.7
	26.6699	36	34	35		35	1			37	34	32		34.3333	2.51661		35.2	35	36.1		35.4333	0.58595
	27.3367	36	35	35		35.3333	0.57735			33	33	35		33.6667	1.1547		35.2	34.9	36.2		35.4333	0.68069
	28.0034	37	35	36		36	1			35	32	34		33.6667	1.52753		35.2	35	36.2		35.4667	0.64291
	28.6702	38	36	37		37	1			33	32	32		32.3333	0.57735		35.2	35	36.1		35.4333	0.58595
	29.3369	38	36	37		37	1			36	32	32		33.3333	2.3094		35.3	35.1	36.1		35.5	0.52915
	30.0037	38	36	37		37	1			33	32	33		32.6667	0.57735		35.3	35.1	35.6		35.3333	0.25166
	30.6704	38	36	37		37	1			37	35	33		35	2		35.3	35	35.6		35.3	0.3
	31.3372	38	36	37		37	1			33	32	34		33	1		35.3	35	35.7		35.3333	0.35119
	32.0039	38	36	38		37.3333	1.1547			35	36	34		35	1		35.3	35	35.7		35.3333	0.35119
	32.6707	38	37	38		37.6667	0.57735			34	33	35		34	1		35.3	35	35.7		35.3333	0.35119
	33.3374	39	37	38		38	1			35	34	35		34.6667	0.57735		35.4	35.1	35.7		35.4	0.3
	34.0042	40	38	38		38.6667	1.1547			35	34	35		34.6667	0.57735		35.8	35.8	35.7		35.7667	0.05774
	34.6709	41	39	39		39.6667	1.1547			36	33	35		34.6667	1.52753		35.8	35.8	35.7		35.7667	0.05774
	35.3377	41	39	40		40	1			36	33	35		34.6667	1.52753		35.8	35.8	35.6		35.7333	0.11547
	36.0044	43	40	41		41.3333	1.52753			36	34	36		35.3333	1.1547		35.8	35.9	35.6		35.7667	0.15275
	36.6712	43	41	41		41.6667	1.1547			36	36	36		36	0		35.8	35.9	35.6		35.7667	0.15275
	37.3379	45	42	42		43	1.73205			37	34	37		36	1.73205		35.7	35.9	35.6		35.7333	0.15275
	38.0047	46	43	44		44.3333	1.52753			38	34	35		35.6667	2.08167		35.7	36	35.6		35.7667	0.20817
	38.6714	48	45	45		46	1.73205			38	35	35		36	1.73205		35.7	36.2	35.6		35.8333	0.32146
	39.3382	48	46	45		46.3333	1.52753			36	34	35		35	1		35.7	36.6	35.8		36.0333	0.49329
	40.0049	50	47	47		48	1.73205			37	35	35		35.6667	1.1547		35.7	37.4	36.3		36.4667	0.86217
	40.6717	51	48	48		49	1.73205			35.5	35	36		35.5	0.5		35.5	36.2	36.2		35.9667	0.40415
	41.3384	53	50	48		50.3333	2.51661			36	33	36		35	1.73205		38.2	35.2	36.3		36.5667	1.51767
	42.0052	54	51	49		51.3333	2.51661			37	32	37		35.3333	2.88675		37.34	34.8	36.6		36.2467	1.30634
	42.6719	56	52	49		52.3333	3.51188			33	35	37		35	2		38.6	36	36.4		37	1.4
	43.3387	56	52	49		52.3333	3.51188			35	32	37		34.6667	2.51661		37.6	36.1	36.6		36.7667	0.76376
	44.0054	57	53	50		53.3333	3.51188			36	32	37		35	2.64575		39.5	36.3	36.6		37.4667	1.7673
	44.6722	57	55	51		54.3333	3.05505			35	32	35		34	1.73205		37.5	36.5	36.6		36.8667	0.55076
	45.3389	59	55	52		55.3333	3.51188			35	32	34		33.6667	1.52753		38.5	37.2	36.6		37.4333	0.97125
	46.0057	61	57	53		57	4			36	32	36		34.6667	2.3094		38.9	36.9	36.7		37.5	1.21655
	46.6724	62	58	53		57.6667	4.50925			34	33	35		34	1		39.4	37.2	36.7		37.7667	1.43643
	47.3392	62	58	54		58	4			35	34	32		33.6667	1.52753		38.6	37.4	36.7		37.5667	0.9609
	48.0059	63	59	55		59	4			35	34	35		34.6667	0.57735		39	37.7	38		38.2333	0.68069
	48.6727	64	61	55		60	4.58258			36	33	36		35	1.73205		39.8	37.6	38.3		38.5667	1.12398
	49.3394	65	60	56		60.3333	4.50925			37	33	33		34.3333	2.3094		42.9	37.5	38.3		39.5667	2.91433
	50.0062	66	61	57		61.3333	4.50925			36	34	33		34.3333	1.52753		39.8	37.4	43.8		40.3333	3.23316
	50.6729	66	62	57		61.6667	4.50925			35	36	34		35	1		39.1	37.4	41.8		39.4333	2.21886
	51.3397	67	63	58		62.6667	4.50925			37	34	34		35	1.73205		39.4	37.5	38.3		38.4	0.95394
	52.0064	68	63	58		63	5			37	34	35		35.3333	1.52753		41.4	37.5	42.3		40.4	2.55147
	52.6732	68	64	59		63.6667	4.50925			37	33	35		35	2		39.5	37.7	39.8		39	1.13578
	53.3399	69	64	59		64	5			38	34	35		35.6667	2.08167		42	38.2	38.8		39.6667	2.04287
	54.0067	70	65	59		64.6667	5.50757			35	35	34		34.6667	0.57735		39.2	38.5	39.2		38.9667	0.40415
	54.6734	70	65	60		65	5			38	35	35		36	1.73205		39.3	36.3	42.1		39.2333	2.90057
	55.3402	71	66	60		65.6667	5.50757			34	35	34		34.3333	0.57735		40.3	38.1	38.9		39.1	1.11355
	56.0069	72	67	61		66.6667	5.50757			34	35	34		34.3333	0.57735		41	38.7	41.6		40.4333	1.5308
	56.6737	71	66	61		66	5			35	35	37		35.6667	1.1547		42.1	38.2	45.1		41.8	3.45977
	57.3404	72	67	61		66.6667	5.50757			35	35	33		34.3333	1.1547		41.9	38.7	44.9		41.8333	3.10054
	58.0072	72	67	61		66.6667	5.50757			35	34	35		34.6667	0.57735		41.4	38.4	44.8		41.5333	3.20208
	58.6739	71	67	61		66.3333	5.03322			35	36	33		34.6667	1.52753		41.7	38.8	44.6		41.7	2.9
	59.3406	71	68	61		66.6667	5.1316			36	35	33		34.6667	1.52753		41.5	38.5	44.4		41.4667	2.95014
	60.0074	72	67	61		66.6667	5.50757			35	33	35		34.3333	1.1547		42.1	38.2	44.3		41.5333	3.08923
	60.6741	72	68	62		67.3333	5.03322			36	37	35		36	1		41.1	39.3	44.3		41.5667	2.53246
	61.3409	73	69	63		68.3333	5.03322			36	36	35		35.6667	0.57735		43.4	39.2	44.2		42.2667	2.68576
	62.0076	73	68	62		67.6667	5.50757			37	35	35		35.6667	1.1547		44.5	38.9	44.1		42.5	3.1241
	62.6744	73	69	62		68	5.56776			37	33	36		35.3333	2.08167		43.3	39.6	44.1		42.3333	2.40069
	63.3411	73	69	63		68.3333	5.03322			36	37	36		36.3333	0.57735		43.6	38.9	44		42.1667	2.83608
	64.0079	74	69	63		68.6667	5.50757			36	38	32		35.3333	3.05505		45	38.8	44		42.6	3.32866
	64.6746	73	69	64		68.6667	4.50925			37	38	33.8		36.2667	2.19393		43.1	40.9	44		42.6667	1.59478
	65.3414	74	69	63		68.6667	5.50757			34	35	35		34.6667	0.57735		44.1	39.9	42.1		42.0333	2.10079
	66.0081	74	70	64		69.3333	5.03322			36	35	36		35.6667	0.57735		45.2	40.4	41.3		42.3	2.55147
	66.6749	75	69	64		69.3333	5.50757			35	36	37		36	1		44.9	42.9	44.6		44.1333	1.07858
	67.3416	74	69	64		69	5			38	35	33		35.3333	2.51661		44.9	40.1	43.8		42.9333	2.51462
	68.0084	74	70	64		69.3333	5.03322			35	33	34		34	1		45.2	37.5	44.2		42.3	4.18688
	68.6751	75	69	64		69.3333	5.50757			35.8	34	36		35.2667	1.10151		45.6	37.5	45.5		42.8667	4.64794
	69.3419	74	69	64		69	5			36	37	34		35.6667	1.52753		43.2	37.7	45.2		42.0333	3.88373
	70.0086	75	70	64		69.6667	5.50757			35	37	33		35	2		42.5	39.2	44.1		41.9333	2.49867
	70.6754	75	70	65		70	5			36	34	35		35	1		42.3	38.5	42.8		41.2	2.3516
	71.3421	75	70	65		70	5			36	37	35		36	1		43.1	39.3	43.2		41.8667	2.22336
	72.0089	76	70	65		70.3333	5.50757			37	38	35		36.6667	1.52753		45.1	37.1	42		41.4	4.03361
	72.6756	76	71	65		70.6667	5.50757			37	34	36		35.6667	1.52753		43	40.7	41.2		41.6333	1.20968
	73.3424	76	71	65		70.6667	5.50757			36	38	36		36.6667	1.1547		44.9	38.2	40.3		41.1333	3.42685
	74.0091	76	72	66		71.3333	5.03322			35	38	36		36.3333	1.52753		43.3	40.7	40.3		41.4333	1.62891
	74.6758	77	72	66		71.6667	5.50757			36	36	35		35.6667	0.57735		41.1	40.4	41		40.8333	0.37859
	75.3426	77	73	66		72	5.56776			36	34	35		35	1		43.4	41.8	42.1		42.4333	0.85049
	76.0093	77	72	67		72	5			37	34	35		35.3333	1.52753		44.3	42.5	41.9		42.9	1.249
	76.6761	77	72	67		72	5			37	34	35		35.3333	1.52753		43.5	40.2	41.4		41.7	1.67033
	77.3428	78	72	67		72.3333	5.50757			37	34	33		34.6667	2.08167		43.6	40.3	41.7		41.8667	1.6563
	78.0096	77	72	67		72	5			35	36	34		35	1		44.1	40.2	41.5		41.9333	1.98578
	78.6763	78	73	67		72.6667	5.50757			38	34	36		36	2		43.4	36.9	42.1		40.8	3.43948
	79.3431	78	73	67		72.6667	5.50757			36	35	34		35	1		44.5	41.6	41.1		42.4	1.83576
	80.0098	78	74	67		73	5.56776			38	35	34		35.6667	2.08167		43.3	38.9	43.4		41.8667	2.5697
	80.6766	78	73	67		72.6667	5.50757			36	33	35		34.6667	1.52753		43.6	38.8	44.5		42.3	3.06431
	81.3433	77	72	67		72	5			37	32	34		34.3333	2.51661		43.6	40.9	43.3		42.6	1.47986
	82.0101	78	73	66		72.3333	6.02771			33	32	35		33.3333	1.52753		40.4	39.9	43.6		41.3	2.00749
	82.6768	78	73	66		72.3333	6.02771			37	35	35		35.6667	1.1547		41.1	40.4	45		42.1667	2.47857
	83.3436	79	73	67		73	6			36.2	32	36		34.7333	2.36925		41.1	40.9	43.1		41.7	1.21655
	84.0103	79	74	66		73	6.55744			35.8	32	36		34.6	2.25389		43.4	40.1	44.1		42.5333	2.1362
	84.6771	78	74	66		72.6667	6.1101			36	34	35		35	1		41.1	41.9	45.2		42.7333	2.17332
	85.3438	79	74	67		73.3333	6.02771			33	32	35		33.3333	1.52753		43.4	41.9	44.9		43.4	1.5
	86.0106	79	73	66		72.6667	6.50641			34	33	35		34	1		44.5	41.4	43.3		43.0667	1.56312
	86.6773	79	74	66		73	6.55744			35	34	35		34.6667	0.57735		43.3	41.7	41.1		42.0333	1.13725
	87.3441	80	74	66		73.3333	7.02377			35	34	35		34.6667	0.57735		40.9	40.4	43.4		41.5667	1.60728
	88.0108	79	75	67		73.6667	6.1101			36	33	36		35	1.73205		39.9	43.6	44.3		42.6	2.36432
	88.6776	79	74	67		73.3333	6.02771			37	33	36		35.3333	2.08167		40.4	41.1	43.5		41.6667	1.62583
	89.3443	79	73	67		73	6			36	34	35		35	1		42.9	43.4	43.6		43.3	0.36056
	90.0111	80	74	66		73.3333	7.02377			36	34	37		35.6667	1.52753		40.1	44.5	41.1		41.9	2.30651
	90.6778	80	73	66		73	7			37	34	37		36	1.73205		41.9	43.3	43.4		42.8667	0.83865
	91.3446	79	73	66		72.6667	6.50641			37	34	35		35.3333	1.52753		41.4	43.6	44.5		43.1667	1.59478
	92.0113	79	73	67		73	6			38	35	33		35.3333	2.51661		41.7	43.6	43.3		42.8667	1.02144
	92.6781	80	73	67		73.3333	6.50641			38	34	33		35	2.64575		41.5	40.4	43.6		41.8333	1.62583
	93.3448	80	74	66		73.3333	7.02377			38	35	36		36.3333	1.52753		42.1	41.1	39.9		41.0333	1.10151
	94.0116	80	74	66		73.3333	7.02377			38	35	34		35.6667	2.08167		41.1	40.4	40.4		40.6333	0.40415
	94.6783	80	73	67		73.3333	6.50641			37	35	34		35.3333	1.52753		43.4	42.9	42.9		43.0667	0.28868
	95.3451	79	73	66		72.6667	6.50641			34	33	33		33.3333	0.57735		41.1	40.9	43.4		41.8	1.38924
	96.0118	80	73	67		73.3333	6.50641			37.3	32	35		34.7667	2.65769		45.2	40.4	44.3		43.3	2.55147
	96.6786	79	73	66		72.6667	6.50641			36	32	35		34.3333	2.08167		44.9	42.9	44.6		44.1333	1.07858
	97.3453	80	74	67		73.6667	6.50641			35.4	32	35		34.1333	1.85831		44.9	40.1	44.8		43.2667	2.74287
	98.0121	78	73	66		72.3333	6.02771			36.2	32	35		34.4	2.16333		45.2	37.5	45.2		42.6333	4.4456
	98.6788	79	73	66		72.6667	6.50641			34	33	36		34.3333	1.52753		45.6	37.5	45.5		42.8667	4.64794
	99.3456	80	74	67		73.6667	6.50641			35	34	36		35	1		38.2	37.7	45.2		40.3667	4.19325
	100.012	80	74	67		73.6667	6.50641			37	34	35		35.3333	1.52753		38.5	38.2	45.1		40.6	3.9
	100.679	80	73	67		73.3333	6.50641			36	33	35		34.6667	1.52753		36.3	38.5	45.8		40.2	4.97293
	101.346	80	74	67		73.6667	6.50641			36	33	35		34.6667	1.52753		38.1	36.3	46.2		40.2	5.27352
	102.013	80	74	67		73.6667	6.50641			36	34	34		34.6667	1.1547		41.1	38.1	42		40.4	2.04206
	102.679	80	74	67		73.6667	6.50641			36	36	36		36	0		43	38.7	39.2		40.3	2.3516
	103.346	79	73	67		73	6			37	34	34		35	1.73205		44.9	38.2	39.3		40.8	3.59305
	104.013	80	73	66		73	7			37	34	34		35	1.73205		43.3	38.7	40.3		40.7667	2.33524
	104.68	80	72	67		73	6.55744			38	32	34		34.6667	3.05505		41.1	38.4	41		40.1667	1.5308
	105.346	80	73	67		73.3333	6.50641			36	34	34		34.6667	1.1547		43.4	38.8	42.1		41.4333	2.37136
	106.013	79	73	67		73	6			38	35	35		36	1.73205		44.3	38.5	41.9		41.5667	2.91433
	106.68	80	74	67		73.6667	6.50641			37	35	34		35.3333	1.52753		43.5	38.2	41.4		41.0333	2.66896
	107.347	81	73	67		73.6667	7.02377			34	33	35		34	1		43.6	39.3	41.7		41.5333	2.15484
	108.013	80	74	67		73.6667	6.50641			34	33	35		34	1		41.1	39.2	41.5		40.6	1.22882
	108.68	81	73	67		73.6667	7.02377			36	36	36		36	0		43.4	38.9	42.1		41.4667	2.31589
	109.347	80	74	67		73.6667	6.50641			37	33	36		35.3333	2.08167		44.5	39.6	41.1		41.7333	2.51064
	110.014	80	73	67		73.3333	6.50641			34	33	35		34	1		43.3	38.9	43.4		41.8667	2.5697
	110.68	81	73	67		73.6667	7.02377			34	33	35		34	1		43.6	38.8	44.5		42.3	3.06431
	111.347	81	73	67		73.6667	7.02377			34	33	35		34	1		43.6	40.9	43.3		42.6	1.47986
	112.014	81	74	67		74	7			34	32	35		33.6667	1.52753		40.4	39.9	43.6		41.3	2.00749
	112.681	79	74	67		73.3333	6.02771			34	33	35		34	1		41.1	40.4	45		42.1667	2.47857
	113.347	81	74	67		74	7			34	33	36		34.3333	1.52753		41.1	42.9	43.1		42.3667	1.10151
	114.014	81	74	67		74	7			37	33	36		35.3333	2.08167		43.4	40.1	44.1		42.5333	2.1362
	114.681	81	74	67		74	7			36	33	37		35.3333	2.08167		41.1	41.9	45.2		42.7333	2.17332
	115.347	81	73	67		73.6667	7.02377			35	32	35		34	1.73205		43.4	41.9	44.9		43.4	1.5
	116.014	81	74	67		74	7			36	34	37		35.6667	1.52753		44.5	41.4	43.3		43.0667	1.56312
	116.681	81	74	67		74	7			36	34	35		35	1		43.3	41.7	41.1		42.0333	1.13725
	117.348	81	74	67		74	7			37	34	33		34.6667	2.08167		40.9	40.4	43.4		41.5667	1.60728
	118.014	80	75	68		74.3333	6.02771			37	34	36		35.6667	1.52753		39.9	43.6	44.3		42.6	2.36432
	118.681	82	75	68		75	7			38	32	34		34.6667	3.05505		40.4	41.1	43.5		41.6667	1.62583
	119.348	82	74	68		74.6667	7.02377			38	34	34		35.3333	2.3094		42.9	43.4	43.6		43.3	0.36056
	120.015	81	75	68		74.6667	6.50641			38	35	34		35.6667	2.08167		40.1	44.5	41.1		41.9	2.30651
	120.681	82	75	68		75	7			38	35	34		35.6667	2.08167		41.9	43.3	43.4		42.8667	0.83865
	121.348	82	75	68		75	7			37	35	35		35.6667	1.1547		41.4	43.6	44.5		43.1667	1.59478
	122.015	81	74	69		74.6667	6.02771			36	35	34		35	1		41.7	43.6	43.3		42.8667	1.02144
	122.682	82	75	68		75	7			35	33	35		34.3333	1.1547		41.5	40.4	43.6		41.8333	1.62583
	123.349	82	75	68		75	7			35	35	35		35	0		42.1	41.1	39.9		41.0333	1.10151
	124.015	82	75	69		75.3333	6.50641			35	36	36		35.6667	0.57735		41.1	40.4	40.4		40.6333	0.40415
	124.682	82	75	70		75.6667	6.02771			35	36	36		35.6667	0.57735		43.4	42.9	42.9		43.0667	0.28868
	125.349	83	76	69		76	7			36	33	35		34.6667	1.52753		41.1	40.9	43.4		41.8	1.38924
	126.016	82	75	69		75.3333	6.50641			35	33	35		34.3333	1.1547						--	--
	126.682	82	75	69		75.3333	6.50641			36	37	35		36	1						--	--
	127.349	82	75	69		75.3333	6.50641			36	35	34		35	1						--	--
	128.016	82	75	70		75.6667	6.02771			37	36	35		36	1						--	--
	128.683	81	75	69		75	6			37	34	36		35.6667	1.52753						--	--
	129.349	81	75	69		75	6			36	32	34		34	2						--	--
	130.016	81	74	69		74.6667	6.02771			36	36	34		35.3333	1.1547						--	--
	130.683	82	75	69		75.3333	6.50641			36	34	34		35	1.41421						--	--
	131.35	81	75	70		75.3333	5.50757			34	35	35		34.6667	0.57735						--	--
	132.016	81	76	69		75.3333	6.02771			34	34	34		34	0						--	--
	132.683	81	76	70		75.6667	5.50757			35	35	35		35	0						--	--
	133.35	82	75	70		75.6667	6.02771			35	35	35		35	0						--	--
	134.017	82	76	70		76	6			35	36	36		35.6667	0.57735						--	--
	134.683	82	75	70		75.6667	6.02771			35	34.5	36		35.1667	0.76376						--	--
	135.35	82	75	70		75.6667	6.02771			36	37	35		36	1						--	--
	136.017	82	76	70		76	6			35	35	33		34.3333	1.1547						--	--
	136.684	83	76	70		76.3333	6.50641			36	37	33		35.3333	2.08167						--	--
	137.35	84	77	71		77.3333	6.50641			36	36	33		35	1.73205						--	--
	138.017	83	76	71		76.6667	6.02771			37	34	33		34.6667	2.08167						--	--
	138.684	83	77	71		77	6			37	35	33		35	2						--	--
	139.351	83	76	71		76.6667	6.02771			36	35	33		34.6667	1.52753						--	--
	140.017	84	77	71		77.3333	6.50641			34	34	33		33.6667	0.57735						--	--
		84	77	71		77.3333	6.50641			34	35	33		34	1						--	--
						--	--							--	--						--	--
						--	--							--	--						--	--

## Sheet: Figure 1F
					Trial	1	2	3	4	5	6	7	8	9
				Synuclein	1	117	116	117	123	128	120	119	132	120
				COOH	2	88	85	84	83	84	90	91	95	93
				Ethyl	3	60	64	67	62	55	57	53	67	57
				SK-129	4	5	2	3	1	1	6	6	7	5
				Isobutyl	5	29	31	30	35	24	25	27	31	29
				2-Methyl pentyl	6	44	40	43	48	48	47	42	43	47
				SK-129A	7	95	101	99	92	89	94	91	99	102
				SK-129B	8	46	42	43	38	50	50	47	49	49

## Sheet: Figure 1G
			Molar ratio = SK-129-Fl/Synuclein		Trial 1	Trial 2	Trial 3
												Kd
			0.1		0.06968	0.08363	0.1021
			0.2		0.22908	0.22696	0.18816				Trial 1	0.86391	0.18997
			0.5		0.33165	0.37717	0.39882				Trial 2	0.79099	0.06599
			1		0.55145	0.62586	0.62796				Trial 3	0.75796	0.07275
			2		0.64813	0.71894	0.70186
			5		0.81852	0.91009	0.85133
			10		0.9686	0.965236	0.995143
			20		0.9956	1.01944	1.02608
			40		1.00001	1	1.00001
			80		0.9841	1.02	1.002

## Sheet: Figure 1H
Trial		1	2	3	4	5	6	7	8	9	10	11	12	13	14	15	16
Control		1.0728	1.4927	1.335	1.3106	1.371	1.332	1.4223	1.21087	1.263	1.2354	1.2348	1.25673	1.2089	1.3334	1.3022	1.2053
DMSO		0.23	0.1974	0.1662	0.1267	0.1651	0.1404	0.2201	0.2342	0.191	0.1688	0.1453	0.1811	0.1889	0.1666	0.1988	0.17558
Synuclein-10 uM		0.6346	0.6296	0.6831	0.6646	0.6842	0.6158	0.5733	0.5387	0.5879	0.60223	0.64324	0.6132	0.6143	0.5798	0.5942	0.5756
Synuclein-10 uM + SK-129-1.0 uM		1.1423	1.2102	1.23455	1.0145	1.1967	1.1705	1.0763	1.2113	1.20021	1.08891	1.2132	1.1576	1.14789	1.2232	1.1698	1.2044
Synuclein-10 uM + SK-129-10 uM		1.2885	1.2674	1.1508	1.2747	1.2945	1.2464	1.21211	1.18198	1.19902	1.15621	1.23211	1.25262	1.28124	1.23134	1.2912	1.2209
SK-129-10 uM		1.222	1.1692	1.3758	1.231	1.2954	1.1418	1.2493	1.1659	1.09881	1.2432	1.18191	1.25324	1.20582	1.22982	1.19912	1.21121
Synuclein-25 uM		0.4002	0.4508	0.3882	0.4409	0.4522	0.42323	0.3698	0.3998	0.4332	0.4344	0.4001	0.4435	0.36798	0.4532	0.45012	0.4143
Synuclein-25 uM + SK-129-2.5 uM		1.1138	1.1317	1.1039	1.1607	1.105	1.1521	1.143	1.1684	1.1881	1.1421	0.9922	1.1299	1.11922	1.1232	1.11988	1.1533
Synuclein-25 uM + SK-129-25 uM		1.1323	1.16002	1.2455	1.2245	1.1767	1.2305	1.1881	1.1438	1.21215	1.1981	1.3013	1.26252	1.2689	1.21919	1.2223	1.20121
SK-129-25 uM		1.1715	1.3421	1.2143	1.1684	1.1723	1.04982	1.1147	1.1771	1.2798	1.2021	1.2891	1.1099	1.21231	1.16798	1.13242	1.2332
Synuclein-50 uM		0.2475	0.2721	0.2108	0.2668	0.2833	0.2756	0.2617	0.2708	0.25712	0.2523	0.27981	0.28921	0.23542	0.22011	0.28989	0.29982
Synuclein-50 uM + SK-129-5.0 uM		0.8045	0.9012	0.91239	0.90124	0.79827	0.8944	0.82415	0.87154	0.92712	0.987981	0.830124	0.722213	0.84154	0.97812	1.0091	1.00431
Synuclein-50 uM + SK-129-50 uM		1.21242	1.13002	1.1455	1.1245	1.01327	1.21005	1.1701	1.1438	1.0421	1.2175	1.15211	1.20121	1.18112	1.21432	1.19981	1.0821
SK-129-50 uM		1.05943	1.24507	1.2908	1.1172	1.12299	0.98935	1.2407	1.00865	1.12341	1.12746	1.09981	1.19908	1.10267	1.07819	1.06798	1.00253

## Sheet: Figure 1L
													Trial		Control	Synuclein	Synuclein+SK-129
													1		0	9	2
													2		0	8	1					0	7.75	1.5
													3		0	6	2					0	1.25831	0.57735
													4		0	8	1
															0	7.75	1.5					0.25	10.5	2
															0	1.25831	0.57735					0.5	3.10913	1.1547
													5		0	6	3					0.25	11.25	2.5
													6		0	12	1					0.5	1.70783	0.57735
													7		1	11	1
													8		0	13	3					0.25	9.75	1.25
															0.25	10.5	2					0.5	1.5	0.5
															0.5	3.10913	1.1547
													9		0	12	2					0.1875	9.8125	1.8125
													10		1	9	2					0.125	1.5052	0.554339
													11		0	11	3
													12		0	13	3
															0.25	11.25	2.5
															0.5	1.70783	0.57735
													13		0	8	1
													14		0	9	2
													15		1	11	1
													16		0	11	1
															0.25	9.75	1.25
															0.5	1.5	0.5
															0.204545	8.75342	1.69588
															0.35887	3.39712	0.823109
				Trial		Control	Synuclein	Synuclein+SK-129
				1		0	9	2
				2		0	8	1
				3		0	6	2
				4		0	8	1
				5		0	6	3
				6		0	12	1
				7		1	11	1
				8		0	13	3
				9		0	12	2
				10		1	9	2
				11		0	11	3
				12		0	13	3
				13		0	8	1
				14		0	9	2
				15		1	11	1
				16		0	11	1

## Sheet: Figure 1M
		Trial	1	2	3	4	5	6	7	8	9	10	11	12	13	14	15	16
	Control		34	38	36	39	28	33	33	24	23	28	33	44	44	43	40	35
	Synuclein		120	129	122	140	145	128	115	112	128	132	117	101	109	120	135	134
	Synuclein+SK-129		48	49	35	29	38	52	51	43	51	55	41	44	50	50	46	48

## Sheet: Figure 1N
											Trial		Control	Synuclein	Synuclein+SK-129
											1		0.9953	0.63338	0.806
											2		0.8644	0.6555	0.8743
											3		0.8754	0.6432	0.8833
											4		0.9909	0.6403	0.8674
											5		0.9815	0.6401	0.8626
											6		0.9874	0.543	0.8492
											7		0.9875	0.675	0.941
											8		0.931	0.656	0.878
											9		0.8541	0.639	0.892
											10		0.871	0.657	0.917
											11		0.8699	0.6622	0.805
											12		0.958	0.6951	0.8882
											13		0.9782	0.6632	0.8431
											14		0.9012	0.6567	0.8823
											15		0.8721	0.6481	0.919
											16		0.9578	0.682003	0.8589

## Sheet: Figure 2
			Figure E					Figure F					Figure G
		Synuclein Residues	% Intensity change				Wavelength (nm)	Synuclein (0 hr)	Synuclein (7 days)			Wavelength (nm)	Synuclein (0 hr)	Synuclein (7 days)+SK-129		Wavelength (nm)	Synuclein (50 hr)+SK-129
												300	0.00042	-0.03347		300	0.02382
		M1	--				300	0.00042	0.00141			299	0.42257	-0.19493		298	-0.17557
		D2	100				299	0.42257	-0.03524			298	0.69952	0.2675		296	0.56491
		V3	100				298	0.69952	0.56756			297	0.50502	0.59691		294	-0.18922
		F4	0				297	0.50502	0.07703			296	0.60518	0.58365		292	0.36515
		M5	70				296	0.60518	0.37763			295	0.63261	0.2486		290	0.33806
		K6	100				295	0.63261	0.0833			294	0.57075	0.33896		288	0.48671
		G7	80				294	0.57075	-0.07491			293	0.54772	0.41033		286	0.1594
		L8	100				293	0.54772	-0.13298			292	0.67023	0.43184		284	0.42291
		S9	100				292	0.67023	0.014			291	0.68557	0.71246		282	-0.13378
		K10	100				291	0.68557	0.30664			290	0.66504	0.52593		280	0.19843
		A11	80.8696				290	0.66504	-0.14831			289	0.97366	0.46057		278	0.21185
		K12	100				289	0.97366	0.58159			288	0.94377	0.5993		276	0.02264
		E13	55				288	0.94377	0.2954			287	0.72345	0.7351		274	-0.46817
		G14	56.6667				287	0.72345	0.54147			286	0.88022	0.60798		272	0.03466
		V15	100				286	0.88022	0.7053			285	0.90118	0.34701		270	-0.39848
		V16	95.6522				285	0.90118	0.09449			284	0.8345	0.13884		268	-0.90387
		A17	100				284	0.8345	0.48343			283	0.13444	0.0347		266	-0.33303
		A18	100				283	0.13444	0.46401			282	0.79696	0.29017		264	-0.87081
		A19	100				282	0.79696	0.19399			281	0.90893	0.06926		262	-0.67255
		E20	100				281	0.90893	0.44549			280	1.06935	0.20153		260	0.25841
		K21	100				280	1.06935	0.1317			279	1.01484	0.50876		258	-0.27666
		T22	100				279	1.01484	0.57968			278	1.06976	0.52908		256	0.0798
		K23	100				278	1.06976	0.63766			277	0.68716	0.34664		254	0.09203
		Q24	27.2727				277	0.68716	0.475			276	0.83309	0.49385		252	-0.35803
		G25	22.9167				276	0.83309	0.41308			275	0.72471	0.04075		250	-0.0851
		V26	8.79121				275	0.72471	0.58556			274	0.62656	0.12861		248	-0.57151
		A27	11.6505				274	0.62656	0.37476			273	0.77313	0.15458		246	-0.76232
		E28	3.57143				273	0.77313	0.71862			272	1.09454	0.2852		244	-2.43635
		A29	15				272	1.09454	0.83712			271	1.22426	0.32459		242	-3.00273
		A30	21.3115				271	1.22426	0.26064			270	1.39287	0.38831		240	-4.87465
		G31	56.5574				270	1.39287	-0.01895			269	0.97611	0.4799		238	-6.78288
		K32	59				269	0.97611	0.55232			268	1.26945	0.81447		236	-8.51159
		T33	74.0741				268	1.26945	0.42217			267	1.1033	0.759		234	-11.896
		K34	70.4142				267	1.1033	0.65359			266	0.75334	0.79959		232	-14.3158
		E35	41.0256				266	0.75334	0.71681			265	1.07393	1.09039		230	-18.5831
		G36	85.1536				265	1.07393	0.96291			264	1.24525	1.54566		228	-21.7126
		V37	90.6452				264	1.24525	0.11093			263	1.27271	1.23188		226	-27.122
		L38	100				263	1.27271	1.04613			262	1.07099	1.40084		224	-32.0564
		Y39	100				262	1.07099	0.03287			261	1.342	1.5006		222	-38.1481
		V40	100				261	1.342	0.46242			260	1.1094	1.65252		220	-40.9072
		G41	100				260	1.1094	0.614			259	1.23115	1.49329		218	-41.9111
		S42	100				259	1.23115	0.40669			258	0.69	1.33088		216	-38.7562
		K43	100				258	0.69	0.38166			257	1.65287	1.21695		214	-38.17
		T44	89.3617				257	1.65287	-0.04218			256	0.8927	1.56456		212	-39.9632
		K45	100				256	0.8927	0.09058			255	0.91197	1.25578		210	-37.2965
		E46	25				255	0.91197	0.40566			254	1.37936	1.34626		208	-30.3349
		G47	18.1818				254	1.37936	0.33991			253	1.26463	0.91162		206	-17.8052
		V48	80.6452				253	1.26463	0.5003			252	1.22416	1.03994		204	3.51082
		V49	100				252	1.22416	0.13128			251	0.67643	1.12853		202	21.8906
		H50	90				251	0.67643	-0.28149			250	0.57085	1.32295		200	34.9919
		G51	66.8508				250	0.57085	-0.31878			249	1.20057	0.84987		198	54.8016
		V52	51.7857				249	1.20057	-0.11375			248	1.19626	0.75633		196	24.7571
		A53	27.1845				248	1.19626	-0.68184			247	0.89587	0.73869		194	-30.3648
		T54	9.28571				247	0.89587	-0.68949			246	0.61821	0.55999
		V55	54.902				246	0.61821	-1.38511			245	0.79539	-0.54753
		A56	2.32558				245	0.79539	-2.0763			244	0.6091	-1.23645
		E57	34.375				244	0.6091	-1.97992			243	0.52381	-2.04137
		K58	34.2105				243	0.52381	-2.45038			242	0.02458	-2.48082
		T59	17.1642				242	0.02458	-3.1485			241	-0.21719	-3.32884
		K60	22.549				241	-0.21719	-4.66434			240	-0.42631	-4.29847
		E61	22.5275				240	-0.42631	-5.13673			239	-0.02058	-5.19158
		Q62	33.0769				239	-0.02058	-6.35372			238	-0.78641	-5.54763
		V63	25				238	-0.78641	-7.62201			237	-1.40592	-6.78442
		T64	18.6992				237	-1.40592	-9.04959			236	-1.10709	-7.64789
		N65	4.54545				236	-1.10709	-10.8672			235	-2.07638	-9.97309
		V66	36.1702				235	-2.07638	-11.8161			234	-2.38647	-11.4112
		G67	2.0202				234	-2.38647	-14.1415			233	-2.77795	-13.2606
		G68	3.68098				233	-2.77795	-16.1896			232	-3.6814	-15.2095
		A69	0.59172				232	-3.6814	-19.0962			231	-4.12413	-17.9491
		V70	4.49438				231	-4.12413	-21.0281			230	-4.20134	-20.5935
		V71	11				230	-4.20134	-23.1445			229	-4.46749	-22.4268
		T72	10.3093				229	-4.46749	-25.2314			228	-4.73652	-24.3075
		G73	-1.3956				228	-4.73652	-28.2469			227	-4.69992	-26.7125
		V74	-1.35714				227	-4.69992	-30.4447			226	-4.86892	-27.6126
		T75	2.57732				226	-4.86892	-33.0598			225	-5.73249	-29.387
		A76	11.5252				225	-5.73249	-35.7126			224	-5.38514	-30.0254
		V77	10.7093				224	-5.38514	-37.8972			223	-6.35444	-31.8037
		A78	0.46512				223	-6.35444	-39.7954			222	-6.59243	-33.8344
		Q79	-1.02041				222	-6.59243	-42.0978			221	-6.58551	-33.9608
		K80	6.97674				221	-6.58551	-42.956			220	-5.68095	-34.8955
		T81	8.87097				220	-5.68095	-44.744			219	-7.67598	-35.1736
		V82	6.66667				219	-7.67598	-44.8148			218	-7.391	-35.785
		E83	-1.43885				218	-7.391	-46.0951			217	-7.94654	-36.5391
		G84	-2				217	-7.94654	-45.5402			216	-8.01975	-35.2951
		A85	1.86335				216	-8.01975	-44.7865			215	-8.32551	-34.34
		G86	0				215	-8.32551	-41.5687			214	-9.5809	-33.4748
		T87	4.54545				214	-9.5809	-40.8724			213	-10.8206	-33.0776
		I88	1.96078				213	-10.8206	-39.5593			212	-13.0722	-33.1464
		A89	7.36196				212	-13.0722	-35.9772			211	-14.1019	-34.9316
		A90	3.2967				211	-14.1019	-32.6915			210	-17.256	-35.6806
		A91	-1.89655				210	-17.256	-26.9473			209	-19.5464	-36.084
		T92	7.36186				209	-19.5464	-24.6809			208	-23.3931	-34.9944
		G93	7.86196				208	-23.3931	-18.3292			207	-24.6343	-33.9736
		F94	2.30769				207	-24.6343	-15.2383			206	-28.7452	-34.2853
		V95	8.96619				206	-28.7452	-4.56523			205	-30.3804	-34.1793
		K96	5.82524				205	-30.3804	1.5169			204	-36.5736	-28.5581
		K97	1.77515				204	-36.5736	6.63889			203	-41.1118	-23.5647
		D98	-2.55556				203	-41.1118	2.96764			202	-46.98	-23.9431
		Q99	-1.19481				202	-46.98	1.53468			201	-47.9744	-15.6867
		L100	-0.90909				201	-47.9744	33.6413			200	-50.3774	-14.3928
		G101	-2.92157				200	-50.3774	34.5637			199	-52.7434	-10.2483
		K102	0				199	-52.7434	8.12629			198	-52.8219	-5.85031
		N103	3.39672				198	-52.8219	24.0791			197	-45.2787	-4.35648
		E104	-1.42857				197	-45.2787	11.6391			196	-44.4339	-5.34126
		E105	0.90909				196	-44.4339	14.9492			195	-35.6672	10.7182
		G106	0.3413				195	-35.6672	-17.4948			194	-40.7511	-8.44085
		A107	1.65289				194	-40.7511	43.4685				--	-0.4289
		P108	--					--					--	-18.7366
		Q109	1.63934					--					--	-7.83945
		E110	-2.38182					--					--	-15.2849
		G111	2.08333					--
		I112	3.2967
		L113	5.20231
		E114	1.66667
		D115	1.85185
		M116	3.84615
		P117	--
		V118	-2.25564
		D119	-1.83486
		P120	--
		D121	1.36986
		N122	6.77966
		E123	2.63158
		A124	4.22535
		Y125	6.15385
		E126	-1.11111
		M127	-2.73973
		P128	--
		S129	-1.22581
		E130	-1.7619
		E131	1.26582
		G132	1.02389
		Y133	-1.38983
		Q134	-1.25
		D135	-1.1236
		Y136	-1.81818
		E137	2.67857
		E138	--
		E139	1.35135
		A140	1.23457

## Sheet: Figure 3B
						Molar ratio = SK-129-Fl/Syn-1		Trial 1	Trial 2	Trial 3
						0		3.7416e-05	0.000742	1.49289e-05
						0.1		0.019	0.009102	0.0573
						0.2		0.0023	0.00054	-0.0493
						0.5		0.0593	0.004554	0.00769
						1		0.25705	0.475294	0.30122
						2		0.6379	0.77743	0.78453
						5		0.97523	0.86381	0.94917
						10		0.969	1.001	1.03
						20		0.965207	1.00016	1.00007
						40		0.96258	1.031	0.9889

## Sheet: Figure 3C
								Molar ratio = SK-129-Fl/Syn-2		Trial 1	Trial 2	Trial 3
								0.1		0.0003	0.00023	0.00043
								0.2		0.00301	0.0024054	0.003817
								0.5		0.16595	0.13307	0.19895
								1		0.17832	0.1447	0.21619
								2		0.36718	0.40622	0.32103
								5		0.69638	0.773064	0.64984
								10		0.7824	0.70604	0.85355
								40		1.02145	0.99414	0.98593
								80		0.99584	1.0033	1.00129

[truncated: 39 more sheets: Figure 3D, Figure 3E, Figure 3F, Figure 3G, Figure 3H, Figure 3I, Figure 3J, Figure 3U, Figure 3V, Figure 3W, Figure 3X, Figure 3Y, Figure 4K, Figure 4L, Figure 4N, Figure 5A, Figure 5E, Figure 5F, Figure 5I, Figure 5J …]
